# Supplementary material for: Coordinated Expression of Two Types of Low-Threshold K+ Channels Establishes Unique Single Spiking of Mauthner Cells among Segmentally Homologous Neurons in the Zebrafish Hindbrain
Source: eNeuro. 2017 Oct 23;4(5):ENEURO.0249-17.2017. doi: 10.1523/ENEURO.0249-17.2017 (PMC5659376; doi:10.1523/ENEURO.0249-17.2017)
Supplement: Extended Data 1 [file enu005172433so2.zip]

Archive with 19 entries (19 files):
- Watanabe-et-al_2017/channel analysis.hoc
- Watanabe-et-al_2017/channel generator.hoc
- Watanabe-et-al_2017/firing analysis.hoc
- Watanabe-et-al_2017/firing simulator.hoc
- Watanabe-et-al_2017/graphs panels.hoc
- Watanabe-et-al_2017/IClamp2.mod
- Watanabe-et-al_2017/IClamp500.mod
- Watanabe-et-al_2017/ka.mod
- Watanabe-et-al_2017/kcna.mod
- Watanabe-et-al_2017/kcnab2.mod
- Watanabe-et-al_2017/kcnq.mod
- Watanabe-et-al_2017/kht.mod
- Watanabe-et-al_2017/leak.mod
- Watanabe-et-al_2017/mosinit.hoc
- Watanabe-et-al_2017/na.mod
- Watanabe-et-al_2017/neuron.hoc
- Watanabe-et-al_2017/nrnmech.dll
- Watanabe-et-al_2017/parameters.hoc
- Watanabe-et-al_2017/Readme.txt
