# Supplementary material for: Coordinated Expression of Two Types of Low-Threshold K+ Channels Establishes Unique Single Spiking of Mauthner Cells among Segmentally Homologous Neurons in the Zebrafish Hindbrain
Source: eNeuro. 2017 Oct 23;4(5):ENEURO.0249-17.2017. doi: 10.1523/ENEURO.0249-17.2017 (PMC5659376; doi:10.1523/ENEURO.0249-17.2017)
Supplement: Extended Data 1 [file enu005172433so2.zip › Watanabe-et-al_2017/channel generator.hoc]

// Channel generator.hoc emulates two-electrode voltage-clamp recording (TEVC) from
// an arbitrary Na+ or K+ channel-expressing Xenopus oocyte.
// The code and equations of a Hodgkin-Huxley model are modified from the simulation
// by Rothman and Manis, 2003. Parameters of equations for each channel can be
// arbitrary changed to fit model traces to experimental data. 
// Low-threshold K+ channels kcnq, kcna, and kcnab2 are adjusted to our data in Figure 4.
// Voltage-gated Na+ channel na and the other K+ channels kht and ka are arbitrary
// determined by fitting model action potential waveform to that of tonic firing in the M-cell 
// shown in Figure 1. The model currents of kcnq, kcna, and kcnab2 are shown in Figure 5A. 
//
// Takaki Watanabe
// wtakaki@m.u-tokyo.ac.jp

create a
a	{nseg=1 diam=20 L=20 
insert na
insert kcnq
insert kht
insert kcna
insert kcnab2
insert ka
	insert pas g_pas=1/10000 Ra=150 cm=1}
	
access a
strdef f1,f2,f3,f4
strdef f5,f6,f7,f8
strdef f9,f10,f11,f12
strdef f13,f14,f15,f16,f17,f18
strdef f19,f20,f21,f22
strdef f23,f24,f25,f26

proc set_na(){
modelchannel=0
channelname="Na"
a{
insert na
uninsert kht
uninsert kcna
uninsert kcnab2
uninsert ka
uninsert kcnq
ena_na= 50 
gnabar_na=0.07958
		}
f19="minf = 1 / (1 + exp(-(v + aa) / bb))"
f20="hinf = 1 / (1 + exp((v + cc) / dd))"
f21="mtau =(ee / (ff*exp((v+gg) / hh) + ii*exp(-(v+jj) / kk))) + ll"
f22="htau =(mm / (nn*exp((v+oo) / pp) + qq*exp(-(v+rr) / ss))) + tt"
}

proc set_kcnq(){
modelchannel=1
channelname="kcnq"
a{
uninsert na
uninsert kht
uninsert kcna
uninsert kcnab2
uninsert ka
insert kcnq
ek_kcnq=-90 
gkcnqbar_kcnq=0.01592
		}
f1="winf1 = (1 / (1 + exp(-(v + aa) / bb)))^cc"
f2="zinf1 = zss1 + ((1-zss1) / (1 + exp((v + dd) / ee)))"
f3="wtau1 =(ff / (gg*exp((v+hh) / ii) + jj*exp(-(v+kk) / ll))) + mm"
f4="ztau1 =(nn / (exp((v+oo) / pp) + exp(-(v+qq) / rr))) + ss"
}

proc set_kcna(){
modelchannel=2
channelname="kcna"
a{
uninsert na
uninsert kcnq
uninsert kcnab2
uninsert kht
uninsert ka
insert kcna
ek_kcna=-90 
		gkcnabar_kcna=0.01592
		}
f9="winf2 = (1 / (1 + exp(-(v + aa2) / bb2)))^cc2"
f10="zinf2 = zss2 + ((1-zss2) / (1 + exp((v + dd2) / ee2)))"
f11="wtau2 =(ff2 / (gg2*exp((v+hh2) / ii2) + jj2*exp(-(v+kk2) / ll2))) + mm2"
f12="ztau2 =(nn2 / (exp((v+oo2) / pp2) + exp(-(v+qq2) / rr2))) + ss2"
}

proc set_kcnab2(){
modelchannel=5
channelname="kcnab2"
a{
uninsert na
uninsert kcnq
uninsert kcna
uninsert kht
uninsert ka
insert kcnab2
ek_kcnab2=-90 
		gkcnab2bar_kcnab2=0.01592
		}
f23="winf4 = (1 / (1 + exp(-(v + aa4) / bb4)))^cc4"
f24="zinf4 = zss4 + ((1-zss4) / (1 + exp((v + dd4) / ee4)))"
f25="wtau4 =(ff4 / (gg4*exp((v+hh4) / ii4) + jj4*exp(-(v+kk4) / ll4))) + mm4"
f26="ztau4 =(nn4 / (exp((v+oo4) / pp4) + exp(-(v+qq4) / rr4))) + ss4"
}

proc set_kht(){
modelchannel=3
channelname="kht"
a{
uninsert na
uninsert kcnq
uninsert kcna
uninsert kcnab2
uninsert ka
insert kht
ek_kht=-90 
		gkhtbar_kht=0.01592
		}
f5="ninf =(1 + exp(-(v + aa1) / bb1))^-cc1"
f6="pinf = 1 / (1 + exp(-(v + dd1) / ee1))"
f7="ntau =(ff1 / (gg1*exp((v+hh1) / ii1) + jj1*exp(-(v+kk1) / ll1))) + mm1"
f8="ptau =(nn1 / (oo1*exp((v+pp1) / qq1) + rr1*exp(-(v+ss1) / tt1))) + uu1"
}

proc set_ka(){
modelchannel=4
channelname="ka"
a{
uninsert na
uninsert kcnq
uninsert kht
uninsert kcna
uninsert kcnab2
insert ka
ek_ka=-90 
		gkabar_ka=0.01592
		}
f13="ainf =(1 / (1 + exp(-1*(v + aa3) / bb3)))^cc3"
f14="binf = 1 / (1 + exp((v + dd3) / ee3))^ff3"
f15="cinf = 1 / (1 + exp((v + gg3) / hh3))^ii3"
f16="atau = (jj3 / (kk3*exp((v+ll3) / mm3) + nn3*exp(-(v+oo3) / pp3))) + qq3"
f17="btau = (rr3 / (ss3*exp((v+tt3) / uu3) + vv3*exp(-(v+ww3) / xx3))) + yy3"
f18="ctau = (zz3 / (1 + exp((-aaa3-v) / bbb3))) + ccc3"
}

//Default setting
set_kcnq()
xvpreamp = -80
xvpredur = 5
xvdur = 200
xvpostamp = -80
xvpostdur = 5
tstop=xvpredur+xvdur+xvpostdur
vlow = -80
vhigh = 50
usetable_kcnq = 0
usetable_kht = 0
usetable_kcna = 0
usetable_kcnb2 = 0
usetable_ka = 0
usetable_na = 0
frac=0
color=1
color6=1

objref gk, b,gt,vc2,c, gf,gs,ic2,d,e,f, g
b = new VBox()
c = new VBox()
d = new VBox()
e = new Deck()
f = new Deck()
g = new VBox()

w[6]= new HBox()
w[6].intercept(1)

c.intercept(1)
gf = new Graph(0)
gf.view(0,-2,150,17,0,0,400,300)
gf.exec_menu("New Axis")
gf.exec_menu("10% Zoom out")
gf.label(0.4,0.95,"current (nA)")
gf.label(0.2,0.02,"-100mV")
gf.label(0.2,0.85,"+10mV")
gf.exec_menu("Keep Lines")
c.intercept(0)
c.map("Ik Voltage Clamp Currents",1100,800,400,400)

b.intercept(1)
gk = new Graph(0)
gk.view(vlow,0,vhigh-vlow,1,0,0,100,200)
gk.exec_menu("New Axis")
gk.exec_menu("10% Zoom out")
gk.label(0.1,0.9,"winf,zinf steady-state activation (w1, z1)")
gk.addexpr("winf1_kcnq",1,2, 2*tstop,0,2)
gk.addexpr("zinf1_kcnq",2,2, 2*tstop,0,2)

gt = new Graph(0)
gt.view(vlow,0,vhigh-vlow,30,0,0,100,200)
gt.exec_menu("New Axis")
gt.exec_menu("10% Zoom out")
gt.label(0.1,0.9,"wtau,ztau (*1/20) time constants")
gt.addexpr("wtau1_kcnq",1,2, 2*tstop,0,2)
gt.addexpr("ztau1_kcnq*0.05",2,2, 2*tstop,0,2)

gs = new Graph(0)
gs.view(0,-70,150,50,0,0,100,200)
gs.exec_menu("New Axis")
gs.exec_menu("10% Zoom out")
gs.label(0.1,0.9,"+0.1nA current injection")
gs.exec_menu("Keep Lines")

b.intercept(0)
b.map("Ikcnq Kinetics",900,0,150,300)

g.intercept(1)

xpanel("")
xradiobutton("kcnq","set_kcnq() e.flip_to(0) f.flip_to(0)",1)
xradiobutton("kcna","set_kcna() e.flip_to(2) f.flip_to(2)",0)
xradiobutton("kcnab2","set_kcnab2() e.flip_to(5) f.flip_to(5)",0)
xradiobutton("kht","set_kht() e.flip_to(1) f.flip_to(1)",0)
xradiobutton("ka","set_ka() e.flip_to(3) f.flip_to(3)",0)
xradiobutton("na","set_na() e.flip_to(4) f.flip_to(4)",0)
xbutton("Run", "run2()")
xbutton("Stop","excute stoprun=1")
xbutton("Erase","reGraph2()")
xvalue("celsius","celsius",1,"run2()",0,0)
xpanel()

xpanel("")
xvalue("pre amp","xvpreamp",1,"",0,0)
xvalue("pre dur","xvpredur",1,"",0,0)
xvalue("low amp","vlow",1,"",0,0)
xvalue("high amp","vhigh",1,"",0,0)
xvalue("dur","xvdur",1,"",0,0)
xvalue("post amp","xvpostamp",1,"",0,0)
xvalue("post dur","xvpostdur",1,"",0,0)
xpanel()
g.intercept(0)
g.map("",1200,0,200,200)

d.intercept(1)

e.intercept(1)
xpanel("")
xvarlabel(f1)
xvarlabel(f2)
xvarlabel(f3)
xvarlabel(f4)
xpanel()
xpanel("")
xvarlabel(f5)
xvarlabel(f6)
xvarlabel(f7)
xvarlabel(f8)
xpanel()
xpanel("")
xvarlabel(f9)
xvarlabel(f10)
xvarlabel(f11)
xvarlabel(f12)
xpanel()
xpanel("")
xvarlabel(f13)
xvarlabel(f14)
xvarlabel(f15)
xvarlabel(f16)
xvarlabel(f17)
xvarlabel(f18)
xpanel()
xpanel("")
xvarlabel(f19)
xvarlabel(f20)
xvarlabel(f21)
xvarlabel(f22)
xpanel()
xpanel("")
xvarlabel(f23)
xvarlabel(f24)
xvarlabel(f25)
xvarlabel(f26)
xpanel()
e.intercept(0)
e.map("Fomula",600,0,300,200)

f.intercept(1)
xpanel("")
xvalue("aa","aa0_kcnq",1,"rates_kcnq(v) runkinetics() run2()",0,0)
xvalue("bb","bb0_kcnq",1,"rates_kcnq(v) runkinetics() run2()",0,0)
xvalue("cc","cc0_kcnq",1,"rates_kcnq(v) runkinetics() run2()",0,0)
xvalue("zss","zss0_kcnq",1,"rates_kcnq(v) runkinetics() run2()",0,0)
xvalue("dd","dd0_kcnq",1,"rates_kcnq(v) runkinetics() run2()",0,0)
xvalue("ee","ee0_kcnq",1,"rates_kcnq(v) runkinetics() run2()",0,0)
xvalue("ff","ff0_kcnq",1,"rates_kcnq(v) runkinetics() run2()",0,0)
xvalue("gg","gg0_kcnq",1,"rates_kcnq(v) runkinetics() run2()",0,0)
xvalue("hh","hh0_kcnq",1,"rates_kcnq(v) runkinetics() run2()",0,0)
xvalue("ii","ii0_kcnq",1,"rates_kcnq(v) runkinetics() run2()",0,0)
xvalue("jj","jj0_kcnq",1,"rates_kcnq(v) runkinetics() run2()",0,0)
xvalue("kk","kk0_kcnq",1,"rates_kcnq(v) runkinetics() run2()",0,0)
xvalue("ll","ll0_kcnq",1,"rates_kcnq(v) runkinetics() run2()",0,0)
xvalue("mm","mm0_kcnq",1,"rates_kcnq(v) runkinetics() run2()",0,0)
xvalue("nn","nn0_kcnq",1,"rates_kcnq(v) runkinetics() run2()",0,0)
xvalue("oo","oo0_kcnq",1,"rates_kcnq(v) runkinetics() run2()",0,0)
xvalue("pp","pp0_kcnq",1,"rates_kcnq(v) runkinetics() run2()",0,0)
xvalue("qq","qq0_kcnq",1,"rates_kcnq(v) runkinetics() run2()",0,0)
xvalue("rr","rr0_kcnq",1,"rates_kcnq(v) runkinetics() run2()",0,0)
xvalue("ss","ss0_kcnq",1,"rates_kcnq(v) runkinetics() run2()",0,0)
xpanel()
xpanel("")
xvalue("aa","aa1_kht",1,"rates_kht(v) runkinetics() run2()",0,0)
xvalue("bb","bb1_kht",1,"rates_kht(v) runkinetics() run2()",0,0)
xvalue("cc","cc1_kht",1,"rates_kht(v) runkinetics() run2()",0,0)
xvalue("dd","dd1_kht",1,"rates_kht(v) runkinetics() run2()",0,0)
xvalue("ee","ee1_kht",1,"rates_kht(v) runkinetics() run2()",0,0)
xvalue("ff","ff1_kht",1,"rates_kht(v) runkinetics() run2()",0,0)
xvalue("gg","gg1_kht",1,"rates_kht(v) runkinetics() run2()",0,0)
xvalue("hh","hh1_kht",1,"rates_kht(v) runkinetics() run2()",0,0)
xvalue("ii","ii1_kht",1,"rates_kht(v) runkinetics() run2()",0,0)
xvalue("jj","jj1_kht",1,"rates_kht(v) runkinetics() run2()",0,0)
xvalue("kk","kk1_kht",1,"rates_kht(v) runkinetics() run2()",0,0)
xvalue("ll","ll1_kht",1,"rates_kht(v) runkinetics() run2()",0,0)
xvalue("mm","mm1_kht",1,"rates_kht(v) runkinetics() run2()",0,0)
xvalue("nn","nn1_kht",1,"rates_kht(v) runkinetics() run2()",0,0)
xvalue("oo","oo1_kht",1,"rates_kht(v) runkinetics() run2()",0,0)
xvalue("pp","pp1_kht",1,"rates_kht(v) runkinetics() run2()",0,0)
xvalue("qq","qq1_kht",1,"rates_kht(v) runkinetics() run2()",0,0)
xvalue("rr","rr1_kht",1,"rates_kht(v) runkinetics() run2()",0,0)
xvalue("ss","ss1_kht",1,"rates_kht(v) runkinetics() run2()",0,0)
xvalue("tt","tt1_kht",1,"rates_kht(v) runkinetics() run2()",0,0)
xvalue("uu","uu1_kht",1,"rates_kht(v) runkinetics() run2()",0,0)
xvalue("nf","nf_kht",1,"rates_kht(v) runkinetics() run2()",0,0)
xpanel()
xpanel("")
xvalue("aa","aa2_kcna",1,"rates_kcna(v) runkinetics() run2()",0,0)
xvalue("bb","bb2_kcna",1,"rates_kcna(v) runkinetics() run2()",0,0)
xvalue("cc","cc2_kcna",1,"rates_kcna(v) runkinetics() run2()",0,0)
xvalue("zss","zss2_kcna",1,"rates_kcna(v) runkinetics() run2()",0,0)
xvalue("dd","dd2_kcna",1,"rates_kcna(v) runkinetics() run2()",0,0)
xvalue("ee","ee2_kcna",1,"rates_kcna(v) runkinetics() run2()",0,0)
xvalue("ff","ff2_kcna",1,"rates_kcna(v) runkinetics() run2()",0,0)
xvalue("gg","gg2_kcna",1,"rates_kcna(v) runkinetics() run2()",0,0)
xvalue("hh","hh2_kcna",1,"rates_kcna(v) runkinetics() run2()",0,0)
xvalue("ii","ii2_kcna",1,"rates_kcna(v) runkinetics() run2()",0,0)
xvalue("jj","jj2_kcna",1,"rates_kcna(v) runkinetics() run2()",0,0)
xvalue("kk","kk2_kcna",1,"rates_kcna(v) runkinetics() run2()",0,0)
xvalue("ll","ll2_kcna",1,"rates_kcna(v) runkinetics() run2()",0,0)
xvalue("mm","mm2_kcna",1,"rates_kcna(v) runkinetics() run2()",0,0)
xvalue("nn","nn2_kcna",1,"rates_kcna(v) runkinetics() run2()",0,0)
xvalue("oo","oo2_kcna",1,"rates_kcna(v) runkinetics() run2()",0,0)
xvalue("pp","pp2_kcna",1,"rates_kcna(v) runkinetics() run2()",0,0)
xvalue("qq","qq2_kcna",1,"rates_kcna(v) runkinetics() run2()",0,0)
xvalue("rr","rr2_kcna",1,"rates_kcna(v) runkinetics() run2()",0,0)
xvalue("ss","ss2_kcna",1,"rates_kcna(v) runkinetics() run2()",0,0)
xpanel()
xpanel("")
xvalue("aa","aa3_ka",1,"rates_ka(v) runkinetics() run2()",0,0)
xvalue("bb","bb3_ka",1,"rates_ka(v) runkinetics() run2()",0,0)
xvalue("cc","cc3_ka",1,"rates_ka(v) runkinetics() run2()",0,0)
xvalue("dd","dd3_ka",1,"rates_ka(v) runkinetics() run2()",0,0)
xvalue("ee","ee3_ka",1,"rates_ka(v) runkinetics() run2()",0,0)
xvalue("ff","ff3_ka",1,"rates_ka(v) runkinetics() run2()",0,0)
xvalue("gg","gg3_ka",1,"rates_ka(v) runkinetics() run2()",0,0)
xvalue("hh","hh3_ka",1,"rates_ka(v) runkinetics() run2()",0,0)
xvalue("ii","ii3_ka",1,"rates_ka(v) runkinetics() run2()",0,0)
xvalue("jj","jj3_ka",1,"rates_ka(v) runkinetics() run2()",0,0)
xvalue("kk","kk3_ka",1,"rates_ka(v) runkinetics() run2()",0,0)
xvalue("ll","ll3_ka",1,"rates_ka(v) runkinetics() run2()",0,0)
xvalue("mm","mm3_ka",1,"rates_ka(v) runkinetics() run2()",0,0)
xvalue("nn","nn3_ka",1,"rates_ka(v) runkinetics() run2()",0,0)
xvalue("oo","oo3_ka",1,"rates_ka(v) runkinetics() run2()",0,0)
xvalue("pp","pp3_ka",1,"rates_ka(v) runkinetics() run2()",0,0)
xvalue("qq","qq3_ka",1,"rates_ka(v) runkinetics() run2()",0,0)
xvalue("rr","rr3_ka",1,"rates_ka(v) runkinetics() run2()",0,0)
xvalue("ss","ss3_ka",1,"rates_ka(v) runkinetics() run2()",0,0)
xvalue("tt","tt3_ka",1,"rates_ka(v) runkinetics() run2()",0,0)
xvalue("uu","uu3_ka",1,"rates_ka(v) runkinetics() run2()",0,0)
xvalue("vv","vv3_ka",1,"rates_ka(v) runkinetics() run2()",0,0)
xvalue("ww","ww3_ka",1,"rates_ka(v) runkinetics() run2()",0,0)
xvalue("xx","xx3_ka",1,"rates_ka(v) runkinetics() run2()",0,0)
xvalue("yy","yy3_ka",1,"rates_ka(v) runkinetics() run2()",0,0)
xvalue("zz","zz3_ka",1,"rates_ka(v) runkinetics() run2()",0,0)
xvalue("aaa","aaa3_ka",1,"rates_ka(v) runkinetics() run2()",0,0)
xvalue("bbb","bbb3_ka",1,"rates_ka(v) runkinetics() run2()",0,0)
xvalue("ccc","ccc3_ka",1,"rates_ka(v) runkinetics() run2()",0,0)
xpanel()
xpanel("")
xvalue("aa","aa4_na",1,"rates_na(v) runkinetics() run2()",0,0)
xvalue("bb","bb4_na",1,"rates_na(v) runkinetics() run2()",0,0)
xvalue("cc","cc4_na",1,"rates_na(v) runkinetics() run2()",0,0)
xvalue("dd","dd4_na",1,"rates_na(v) runkinetics() run2()",0,0)
xvalue("ee","ee4_na",1,"rates_na(v) runkinetics() run2()",0,0)
xvalue("ff","ff4_na",1,"rates_na(v) runkinetics() run2()",0,0)
xvalue("gg","gg4_na",1,"rates_na(v) runkinetics() run2()",0,0)
xvalue("hh","hh4_na",1,"rates_na(v) runkinetics() run2()",0,0)
xvalue("ii","ii4_na",1,"rates_na(v) runkinetics() run2()",0,0)
xvalue("jj","jj4_na",1,"rates_na(v) runkinetics() run2()",0,0)
xvalue("kk","kk4_na",1,"rates_na(v) runkinetics() run2()",0,0)
xvalue("ll","ll4_na",1,"rates_na(v) runkinetics() run2()",0,0)
xvalue("mm","mm4_na",1,"rates_na(v) runkinetics() run2()",0,0)
xvalue("nn","nn4_na",1,"rates_na(v) runkinetics() run2()",0,0)
xvalue("oo","oo4_na",1,"rates_na(v) runkinetics() run2()",0,0)
xvalue("pp","pp4_na",1,"rates_na(v) runkinetics() run2()",0,0)
xvalue("qq","qq4_na",1,"rates_na(v) runkinetics() run2()",0,0)
xvalue("rr","rr4_na",1,"rates_na(v) runkinetics() run2()",0,0)
xvalue("ss","ss4_na",1,"rates_na(v) runkinetics() run2()",0,0)
xvalue("tt","tt4_na",1,"rates_na(v) runkinetics() run2()",0,0)
xpanel()
xpanel("")
xvalue("aa","aa4_kcnab2",1,"rates_kcnab2(v) runkinetics() run2()",0,0)
xvalue("bb","bb4_kcnab2",1,"rates_kcnab2(v) runkinetics() run2()",0,0)
xvalue("cc","cc4_kcnab2",1,"rates_kcnab2(v) runkinetics() run2()",0,0)
xvalue("zss","zss4_kcnab2",1,"rates_kcnab2(v) runkinetics() run2()",0,0)
xvalue("dd","dd4_kcnab2",1,"rates_kcnab2(v) runkinetics() run2()",0,0)
xvalue("ee","ee4_kcnab2",1,"rates_kcnab2(v) runkinetics() run2()",0,0)
xvalue("ff","ff4_kcnab2",1,"rates_kcnab2(v) runkinetics() run2()",0,0)
xvalue("gg","gg4_kcnab2",1,"rates_kcnab2(v) runkinetics() run2()",0,0)
xvalue("hh","hh4_kcnab2",1,"rates_kcnab2(v) runkinetics() run2()",0,0)
xvalue("ii","ii4_kcnab2",1,"rates_kcnab2(v) runkinetics() run2()",0,0)
xvalue("jj","jj4_kcnab2",1,"rates_kcnab2(v) runkinetics() run2()",0,0)
xvalue("kk","kk4_kcnab2",1,"rates_kcnab2(v) runkinetics() run2()",0,0)
xvalue("ll","ll4_kcnab2",1,"rates_kcnab2(v) runkinetics() run2()",0,0)
xvalue("mm","mm4_kcnab2",1,"rates_kcnab2(v) runkinetics() run2()",0,0)
xvalue("nn","nn4_kcnab2",1,"rates_kcnab2(v) runkinetics() run2()",0,0)
xvalue("oo","oo4_kcnab2",1,"rates_kcnab2(v) runkinetics() run2()",0,0)
xvalue("pp","pp4_kcnab2",1,"rates_kcnab2(v) runkinetics() run2()",0,0)
xvalue("qq","qq4_kcnab2",1,"rates_kcnab2(v) runkinetics() run2()",0,0)
xvalue("rr","rr4_kcnab2",1,"rates_kcnab2(v) runkinetics() run2()",0,0)
xvalue("ss","ss4_kcnab2",1,"rates_kcnab2(v) runkinetics() run2()",0,0)
xpanel()
f.intercept(0)
f.map()
d.intercept(0)
d.map("Channel generator",850,0,250,300)
e.flip_to(0)
f.flip_to(0)
w[6].intercept(0)
w[6].map("Channel generator",800,0,700,300)

vc2 = new VClamp(0.5)
ic2 = new IClamp(0.5)

proc reGraph2(){
    gk.erase_all()
	gk.yaxis(0)	
	gk.label(0.1,0.9,"winf,zinf steady-state activation (w1, z1)")
    gt.erase_all()
	gt.yaxis(0)
	gt.label(0.1,0.9,"wtau,ztau (*1/20) time constants")
	gs.erase_all()
	gs.yaxis(0)
	gs.label(0.1,0.9,"+0.1 nA current injection")
	gf.erase_all()
	gf.yaxis(0)	
	gf.label(0.4,0.95,"current (nA)")
    gf.label(0.2,0.08,"-100mV")
    gf.label(0.2,0.85,"+10mV")
usetable_kcnq = 0
usetable_kht = 0
usetable_kcna = 0
usetable_kcnab2 = 0
usetable_ka = 0
usetable_na = 0
frac=0
color=1
	}
	
proc run2() {
access a
stoprun=0
celsius=20
dt=0.04
 m=0
tstop=xvpredur+xvdur+xvpostdur
color6=color6
reGraph2()
ana[12].beginline(color6,1)
ana[13].beginline(color6,1)
ana[14].beginline(color6,1)
ana[15].beginline(color6,1)
ana[16].beginline(color6,1)
ana[17].beginline(color6,1)
if(modelchannel==0){
nagraphs()
}else if(modelchannel==1){
kcnqgraphs()
}else if(modelchannel==2){
kcnagraphs()
}else if(modelchannel==3){
khtgraphs()
}else if(modelchannel==4){
kagraphs()
}else if(modelchannel==5){
kcnab2graphs()
}

if(modelchannel==0){
inagraph()
}else{
ikgraph()
}

num3=num3-0.05
excute stoprun=1
}

proc runkinetics() {
access a
stoprun=0
reGraph2()
if(modelchannel==0){
nagraphs()
}else if(modelchannel==1){
kcnqgraphs()
}else if(modelchannel==2){
kcnagraphs()
}else if(modelchannel==3){
khtgraphs()
}else if(modelchannel==4){
kagraphs()
}else if(modelchannel==5){
kcnab2graphs()
}
}

proc nagraphs(){
gk.addexpr("minf_na",1,2, 2*tstop,0,2)
gk.addexpr("hinf_na",2,2, 2*tstop,0,2)
gk.begin()
for (v=vlow; v<vhigh; v=v+1) {
    trates_na(v)
    gk.plot(v)
}
gk.flush()
doNotify()
gk.exec_menu("View = plot")
gk.exec_menu("10% Zoom out")

gt.addexpr("mtau_na",1,2, 2*tstop,0,2)
gt.addexpr("htau_na*0.05",2,2, 2*tstop,0,2)
gt.begin()
gt.color(2)
for (v=vlow; v<vhigh; v=v+1) {
	trates_na(v)
    gt.plot(v)
}
gt.flush()
doNotify()
gt.exec_menu("View = plot")
gt.exec_menu("10% Zoom out")
}

proc kcnqgraphs(){
gk.addexpr("winf1_kcnq",1,2, 2*tstop,0,2)
gk.addexpr("zinf1_kcnq",2,2, 2*tstop,0,2)
gk.begin()
for (v=vlow; v<vhigh; v=v+1) {
    trates_kcnq(v)
    gk.plot(v)
}
gk.flush()
doNotify()
gk.exec_menu("View = plot")
gk.exec_menu("10% Zoom out")

gt.addexpr("wtau1_kcnq",1,2, 2*tstop,0,2)
gt.addexpr("ztau1_kcnq*0.05",2,2, 2*tstop,0,2)
gt.begin()
gt.color(2)
for (v=vlow; v<vhigh; v=v+1) {
	trates_kcnq(v)
    gt.plot(v)

}
gt.flush()
doNotify()
gt.exec_menu("View = plot")
gt.exec_menu("10% Zoom out")
}

proc kcnagraphs(){
gk.addexpr("winf2_kcna",1,2, 2*tstop,0,2)
gk.addexpr("zinf2_kcna",2,2, 2*tstop,0,2)
gk.begin()
for (v=vlow; v<vhigh; v=v+1) {
    trates_kcna(v)
    gk.plot(v)
}
gk.flush()
doNotify()
gk.exec_menu("View = plot")
gk.exec_menu("10% Zoom out")

gt.addexpr("wtau2_kcna",1,2, 2*tstop,0,2)
gt.addexpr("ztau2_kcna*0.05",2,2, 2*tstop,0,2)
gt.begin()
gt.color(2)
for (v=vlow; v<vhigh; v=v+1) {
	trates_kcna(v)
    gt.plot(v)
}
gt.flush()
doNotify()
gt.exec_menu("View = plot")
gt.exec_menu("10% Zoom out")
}

proc kcnab2graphs(){
gk.addexpr("winf4_kcnab2",1,2, 2*tstop,0,2)
gk.addexpr("zinf4_kcnab2",2,2, 2*tstop,0,2)
gk.begin()
for (v=vlow; v<vhigh; v=v+1) {
    trates_kcnab2(v)
    gk.plot(v)
}
gk.flush()
doNotify()
gk.exec_menu("View = plot")
gk.exec_menu("10% Zoom out")

gt.addexpr("wtau4_kcnab2",1,2, 2*tstop,0,2)
gt.addexpr("ztau4_kcnab2*0.05",2,2, 2*tstop,0,2)
gt.begin()
gt.color(2)
for (v=vlow; v<vhigh; v=v+1) {
	trates_kcnab2(v)
    gt.plot(v)
}
gt.flush()
doNotify()
gt.exec_menu("View = plot")
gt.exec_menu("10% Zoom out")
}

proc khtgraphs(){
gk.addexpr("ninf_kht",1,2, 2*tstop,0,2)
gk.addexpr("pinf_kht",2,2, 2*tstop,0,2)
gk.begin()
for (v=vlow; v<vhigh; v=v+1) {
    trates_kht(v)
    gk.plot(v)
}
gk.flush()
doNotify()
gk.exec_menu("View = plot")
gk.exec_menu("10% Zoom out")

gt.addexpr("ntau_kht",1,2, 2*tstop,0,2)
gt.addexpr("ptau_kht*0.05",2,2, 2*tstop,0,2)
gt.begin()
gt.color(2)
for (v=vlow; v<vhigh; v=v+1) {
	trates_kht(v)
    gt.plot(v)
}
gt.flush()
doNotify()
gt.exec_menu("View = plot")
gt.exec_menu("10% Zoom out")
}

proc kagraphs(){
gk.addexpr("ainf_ka",1,2, 2*tstop,0,2)
gk.addexpr("binf_ka",2,2, 2*tstop,0,2)
gk.addexpr("cinf_ka",3,2, 2*tstop,0,2)
gk.begin()
for (v=vlow; v<vhigh; v=v+1) {
    trates_ka(v)
    gk.plot(v)
}
gk.flush()
doNotify()
gk.exec_menu("View = plot")
gk.exec_menu("10% Zoom out")

gt.addexpr("atau_ka",1,2, 2*tstop,0,2)
gt.addexpr("btau_ka",2,2, 2*tstop,0,2)
gt.addexpr("ctau_ka",3,2, 2*tstop,0,2)
gt.begin()
gt.color(2)
for (v=vlow; v<vhigh; v=v+1) {
	trates_ka(v)
    gt.plot(v)
}
gt.flush()
doNotify()
gt.exec_menu("View = plot")
gt.exec_menu("10% Zoom out")
}

proc inagraph(){
tstop=xvpredur+xvdur+xvpostdur
gs.addexpr("a.v(0.5)",color,1, 2*tstop,0,2)
gs.begin()
ic2.del=5
ic2.dur=xvdur
ic2.amp=0.10
v=xvpreamp
finitialize(v)
fcurrent()
e_pas=v+(a.ina(0.5))/g_pas
t=0
while (t<tstop*1.5) {
    fadvance()
    gs.plot(t)
    }
gs.flush()
doNotify()
ic2.amp=0
gs.exec_menu("View = plot")
gs.exec_menu("10% Zoom out")
k=vlow
while (k<=vhigh) {
gf.addexpr("a.ina(0.5)*area(0.5)*1e-2",color,1, 2*tstop,0,2) // *10=pA, *1e-2=nA
gf.begin()
	t=0
	vc2.amp[0]=xvpreamp 
	vc2.dur[0]=xvpredur 
	vc2.amp[1]=k
	vc2.dur[1]=ic2.dur
	vc2.amp[2]=xvpostamp 
	vc2.dur[2]=xvpostdur 
	forall {finitialize(xvpreamp)}
	fcurrent()
	while (t<tstop*1.1) {
    	fadvance()
    	gf.plot(t)
	}
	gf.flush()
	doNotify()
	gf.exec_menu("View = plot")
	run4()
	k=k+10	
		color = color + 0.333 
}

color=1
vc2.dur[0]=0
vc2.dur[1]=0
vc2.dur[2]=0


}


proc ikgraph(){

gs.addexpr("a.v(0.5)",color,1, 2*tstop,0,2)
gs.begin()
ic2.del=5
ic2.dur=xvdur
ic2.amp=0.10
v=xvpreamp
finitialize(v)
fcurrent()
e_pas=v+(a.ik(0.5))/g_pas
t=0

while (t<tstop*1.5) {
    fadvance()
    gs.plot(t)
    }
gs.flush()
doNotify()
ic2.amp=0
gs.exec_menu("View = plot")
gs.exec_menu("10% Zoom out")

k=vlow
while (k<=vhigh) {
gf.addexpr("a.ik(0.5)*area(0.5)*1e-2",color,1, tstop,0,2) // *10=pA, *1e-2=nA
gf.size(0,tstop,0,10)
gf.begin()
	t=0
    vc2.amp[0]=xvpreamp 
	vc2.dur[0]=xvpredur 
	vc2.amp[1]=k
	vc2.dur[1]=ic2.dur
	vc2.amp[2]=xvpostamp 
	vc2.dur[2]=xvpostdur 
	forall {finitialize(v)}
	fcurrent()
	while (t<tstop*1.4) {
    	fadvance()
    	gf.plot(t)
	}
	gf.flush()
	doNotify()

		run4()
			k=k+10	
		color = color + 0.333 
}

color=1
vc2.dur[0]=0
vc2.dur[1]=0
vc2.dur[2]=0
gf.exec_menu("View = plot")
}

proc newtraces2(){
num3=1
w[num4]=new VBox()
w[num4].intercept(1)
	ana[num2] = new Graph()
    ana[num2].size(0,tstop,yt.x[11],yb.x[11])
	ana[num2].addexpr("a.ina(0.5)*area(0.5)*1e-2",color6,1, 2*tstop,0,2)
    ana[num2].exec_menu("Keep Lines")
	ana[num2].label(0.05,0.95,"Fig.5A")
	w[num4].intercept(0)
w[num4].map("Channel traces",800,400,200,200)
}
