# Supplementary material for: Coordinated Expression of Two Types of Low-Threshold K+ Channels Establishes Unique Single Spiking of Mauthner Cells among Segmentally Homologous Neurons in the Zebrafish Hindbrain
Source: eNeuro. 2017 Oct 23;4(5):ENEURO.0249-17.2017. doi: 10.1523/ENEURO.0249-17.2017 (PMC5659376; doi:10.1523/ENEURO.0249-17.2017)
Supplement: Extended Data 1 [file enu005172433so2.zip › Watanabe-et-al_2017/IClamp2.mod]

: IClamp2.mod codes step current injection during current-clamp recoding.
:
: Takaki Watanabe
: wtakaki@m.u-tokyo.ac.jp

NEURON {
POINT_PROCESS IClamp2
RANGE del, dur, invl, amp, i 
ELECTRODE_CURRENT i
}

UNITS {
(nA) = (nanoamp)
   }

PARAMETER {
  	del (ms)
   	dur (ms)	<0,1e9>
	invl (ms) <0,1e9>
    amp (nA)
   }
ASSIGNED { i (nA) }

INITIAL {
   	i = 0
    }
  
 BREAKPOINT {
 	at_time(del)
 	at_time(del+dur)
   	if (t < del + dur  && t >= del ) {
   	i = amp
	}else{
	i = 0
   }
   }
