# Supplementary material for: Coordinated Expression of Two Types of Low-Threshold K+ Channels Establishes Unique Single Spiking of Mauthner Cells among Segmentally Homologous Neurons in the Zebrafish Hindbrain
Source: eNeuro. 2017 Oct 23;4(5):ENEURO.0249-17.2017. doi: 10.1523/ENEURO.0249-17.2017 (PMC5659376; doi:10.1523/ENEURO.0249-17.2017)
Supplement: Extended Data 1 [file enu005172433so2.zip › Watanabe-et-al_2017/leak.mod]

: leak.mod codes a leak (passive) channel.
:
: Takaki Watanabe
: wtakaki@m.u-tokyo.ac.jp

UNITS {
	(mV) = (millivolt)
	(mA) = (milliamp)
}

NEURON {
	SUFFIX leak
	NONSPECIFIC_CURRENT i
	RANGE g, erev
}

PARAMETER {
	g = .001	(mho/cm2)
	erev = -85	(mV)
}

ASSIGNED {
i(mA/cm2)
v(mV)
}

BREAKPOINT {
	i = g*(v - erev)
}
