# Supplementary material for: Coordinated Expression of Two Types of Low-Threshold K+ Channels Establishes Unique Single Spiking of Mauthner Cells among Segmentally Homologous Neurons in the Zebrafish Hindbrain
Source: eNeuro. 2017 Oct 23;4(5):ENEURO.0249-17.2017. doi: 10.1523/ENEURO.0249-17.2017 (PMC5659376; doi:10.1523/ENEURO.0249-17.2017)
Supplement: Extended Data 1 [file enu005172433so2.zip › Watanabe-et-al_2017/mosinit.hoc]

// Mosinit.hoc executes the channel generator and firing simulator for simulating
// development and differentiation of the Mauthner cell (M-cell) excitability.
// The simulation results are shown in Figures 5, 6, 7, 8, and 9. 
//
// Takaki Watanabe
// wtakaki@m.u-tokyo.ac.jp


load_file("nrngui.hoc")

objref stim[5], plotwin
objref w[500], gp[5], xl, xr, yb ,yt
objref ana[500]
xl= new Vector(20,10)
xr= new Vector(20,10)
yb= new Vector(20,10)
yt= new Vector(20,10)

strdef channelname
channelname="kcnq"

objref ic, icur
icur = new Vector(500,100)
ncur =1
variable_domain(&ncur, 1,500)
iint = 250
idelta=1
icdel=5
icdur=0.5
icinvl1=0.5
icinvl=icinvl1
icamp=100
dt=0.02

objref vc, vcmd
vcmd= new Vector(500,100)
ncmd = 10
vdelta=10
variable_domain(&ncmd, 1,500)
vint = -85
vcdur0=5
vcdur1=100
vcdur2=45

color=1
color2=2
color3=3
color4=1
color5=1
color6=1

strdef modelname
strdef modename
celsius=25
lstd=40 //um
totcap=50 // pF
vm0=-85
na2=30
ena_na = na2
gnabar_na1=10000
gkhtbar_kht1=0
gkabar_ka1=0
g_leak1 =20
gkcnqbar_kcnq1=0
gkcnabar_kcna1=0
gkcnab2bar_kcnab21=0

raster=1
threcur=0.01
spiken=0
threcur0=240

load_file("neuron.hoc")
load_file("graphs panels.hoc")
load_file("parameters.hoc")
load_file("firing simulator.hoc")
load_file("firing analysis.hoc")
load_file("channel generator.hoc")
load_file("channel analysis.hoc")

access soma
delta20pA()
set_Mauthner0()
set_original()
iclamp2()
w[1].flip_to(0)
w[5].flip_to(0)

Clearrecord()
