# Supplementary material for: Coordinated Expression of Two Types of Low-Threshold K+ Channels Establishes Unique Single Spiking of Mauthner Cells among Segmentally Homologous Neurons in the Zebrafish Hindbrain
Source: eNeuro. 2017 Oct 23;4(5):ENEURO.0249-17.2017. doi: 10.1523/ENEURO.0249-17.2017 (PMC5659376; doi:10.1523/ENEURO.0249-17.2017)
Supplement: Extended Data 1 [file enu005172433so2.zip › Watanabe-et-al_2017/neuron.hoc]

// Neuron.hoc creates a model Mauthner cell (M-cell) simplified with a single
// cylindrical compartment shown in Materials and Methods. 
// specific resistance 1000 ohm*cm2, specific conductance 0.001 mho/cm2, 0.001*1E9 nS/cm2
//
// Takaki Watanabe
// wtakaki@m.u-tokyo.ac.jp

create soma
soma {
    nseg=1
	cm=1 // 1.0 uF/cm2 = 0.01 pF/um2
	diam=lstd
	L=lstd
	}

proc totalcap(){
somaarea = totcap*1E-6/cm // convert 1pF to 1E-6 uF somaarea cm2
lstd = 1E4*sqrt(somaarea/PI) // 1cm to 1E4 um
soma.L = int(lstd)
soma.diam = int(lstd)
}

totalcap()	

func nstomho() {
	return (1E-9*$1/somaarea) // nS to mho/cm2
}


proc capcalL(){
somaarea = PI*(1E-4*soma.L)*(1E-4*soma.diam)
totcap = int(1E6*somaarea*cm)
}

proc capcalD(){
somaarea = PI*(1E-4*soma.L)*(1E-4*soma.diam)
totcap = int(1E6*somaarea*cm)
}


proc insertoriginal(){	
	soma{
	insert kht 
	insert na 	
	insert ka 	
	insert leak
	insert kcnq 
	insert kcna
    insert kcnab2
	ek_kht = -90
	ena_na=na2
	soma.ena(0.5)=na2
	ek_ka=-90
	erev_leak = -85
	}
	}
	
proc uninsertall(){	
soma{
	uninsert kht 
	uninsert na 
	uninsert ka 
	uninsert leak
    uninsert hh
	uninsert kcnq
	uninsert kcna
	uninsert kcnab2
	}
	}	
	

access soma
