# Supplementary material for: Coordinated Expression of Two Types of Low-Threshold K+ Channels Establishes Unique Single Spiking of Mauthner Cells among Segmentally Homologous Neurons in the Zebrafish Hindbrain
Source: eNeuro. 2017 Oct 23;4(5):ENEURO.0249-17.2017. doi: 10.1523/ENEURO.0249-17.2017 (PMC5659376; doi:10.1523/ENEURO.0249-17.2017)
Supplement: Extended Data 1 [file enu005172433so2.zip › Watanabe-et-al_2017/Readme.txt]

NEURON model files derived from the paper:

Takaki Watanabe, Takashi Shimazaki, Yoichi Oda (2017).
Coordinated expression of two types of low-threshold K+ channels establishes
unique single-spiking of Mauthner cells among segmentally homologous neurons
in the zebrafish hindbrain: under revision in eNeuro. 

The NEURON model files encode the channel generator and firing simulator for simulating
development and differentiation of the Mauthner cell (M-cell) excitability.
The channel generator consists of "channel generator.hoc" and "channel analysis.hoc",
which enable us to generate arbitrary Na+ and K+ channels by changing parameters of 
a Hodgkin-Huxley model under emulation of two-electrode voltage-clamp recordings
in Xenopus oocyte system for Figure 5. The code and equations of a Hodgkin-Huxley model are
modified from the simulation by Rothman and Manis, 2003.

The firing simulator comprising "firing simulator.hoc", "firing analysis.hoc", "graphs panels.hoc",
"neuron.hoc" and "parameters,hoc" simulates current-clamp recordings in the M-cell to
generate firing pattern of the model M-cell, which are implemented with arbitrary determined
basic Na+ and K+ conductances and low-threshold K+ channels Kv7.4/KCNQ4, Kv1.1 or
Kv1.1 coexpressed with Kvbeta2. Default setting is step current injection for 100 ms with 
1pA increment from near threshold current. The Na+ and K+ conductance and current dynamics are
visualized during firing. Threshold current (1T), 1st action potential latency,
number of action potentials at 1.5T and 2T, and interspike interval ratio (ISI(last)/ISI(1st))
at 2T are measured and printed. Run(step) and Run(500Hz) buttons execute firing simulation
showing results for Figures 6, 7, 8 and for Figure 9, respectively.

The following .mod files are implemented in a single cylindrical compartment.
IClamp2.mod: Step current injection for current-clamp recoding.
IClamp500.mod: 500 Hz current injection for current-clamp recoding.
kcnq.mod: a low-threshold K+ channel Kv7.4/KCNQ4 encoded in zebrafish kcnq4.
kcna.mod: a low-threshold K+ channel Kv1.1 encoded in zebrafish kcna1a.
kcnab2.mod: a low-threshold K+ channel Kv1.1 coexpressed with zebrafish Kvbeta2b subunit.
kht.mod: a high-threshold voltage-gated K+ channel.
ka.mod: an A-type voltage-gated K+ channel.
na.mod: a voltage-gated Na+ channel.
leak.mod: a leak (passive) channel.


Takaki Watanabe
wtakaki@m.u-tokyo.ac.jp
